# Supplementary material for: Short-term organic fertilizer substitution increases sorghum yield by improving soil physicochemical characteristics and regulating microbial community structure
Source: Front Plant Sci. 2024 Nov 8;15:1492797. doi: 10.3389/fpls.2024.1492797 (PMC11581943; doi:10.3389/fpls.2024.1492797)
Supplement: Supplementary file 2 [file Table2.xlsx]

## Sheet: Supplementary Table 1.1
Supplementary Table 1.1. Effects of different fertilization treatments on the relative abundance of dominant taxa of bacterial and fungal at phylum level
Treatments	Species	CK	CF	NF25	NF50	NF75	NF100
Bacteria	Proteobacteria	0.5345±0.0076c	0.5709±0.0029a	0.5152±0.0112d	0.5536±0.0061b	0.5494±0.0051b	0.5689±0.0128a
	Acidobacteria	0.1389±0.0044ab	0.1146±0.0030d	0.1437±0.0094a	0.1317±0.0026ab	0.1185±0.0049cd	0.1300±0.0112bc
	Actinobacteria	0.0569±0.0011c	0.0646±0.0046b	0.0746±0.0020a	0.0654±0.0017b	0.0734±0.0014a	0.0561±0.0027c
	Bacteroidetes	0.0594±0.0044a	0.0589±0.0039a	0.0568±0.0032a	0.0530±0.0017a	0.0564±0.0049a	0.0537±0.0002a
	Verrucomicrobia	0.0457±0.0108a	0.0281±0.0017b	0.0310±0.0007b	0.0242±0.0011b	0.0304±0.0007b	0.0278±0.0003b
	Gemmatimonadetes	0.0239±0.0012ab	0.0222±0.0004b	0.0264±0.0015a	0.0238±0.0007ab	0.0227±0.0017b	0.0234±0.0021b
	Chloroflexi	0.0217±0.0008ab	0.0186±0.0003d	0.0222±0.0008ab	0.0200±0.0006c	0.0227±0.0008a	0.0214±0.0005b
	Nitrospirae	0.0105±0.0008c	0.0116±0.0004b	0.0129±0.0003a	0.0138±0.0009a	0.0112±0.0004bc	0.0113±0.0003bc
	Planctomycetes	0.0116±0.0003a	0.0101±0.0003d	0.0110±0.0002b	0.0107±0.0000bc	0.0103±0.0004cd	0.0101±0.0003d
Fungi	Ascomycota	0.4586±0.0190a	0.4708±0.0061a	0.4562±0.0081abc	0.4314±0.0164bd	0.4554±0.0140abc	0.4562±0.0099ab
	Basidiomycota	0.2017±0.0182a	0.1996±0.0060a	0.2034±0.0087a	0.2135±0.0183a	0.2162±0.0147a	0.2169±0.0093a
	Mucoromycota	0.1101±0.0074ab	0.0915±0.0144abc	0.1052±0.0167abc	0.1140±0.0116a	0.0841±0.0129c	0.0888±0.0016bc
	Chytridiomycota	0.0269±0.0033a	0.0228±0.0051ab	0.0164±0.0013b	0.0272±0.0060a	0.0232±0.0007ab	0.0227±0.0034ab
	Zoopagomycota	0.0200±0.0042a	0.0167±0.0007a	0.0159±0.0016a	0.0214±0.0019a	0.0221±0.0064a	0.0203±0.0024a

## Sheet: Supplementary Table 1.2
Supplementary Table 1.2. Effects of different fertilization treatments on the relative abundance of dominant taxa of bacterial and fungal at genus level
Treatments	Species	CK	CF	NF25	NF50	NF75	NF100
Bacteria	Pelomonas	0.0254±0.0031b	0.0337±0.0027a	0.0258±0.0023b	0.0254±0.0008b	0.0261±0.0021b	0.0364±0.0026a
	Sphingomonas	0.0200±0.0007c	0.0217±0.0014ab	0.0211±0.0001abc	0.0224±0.0005a	0.0216±0.0009ab	0.0205±0.0005bc
	Steroidobacter	0.0166±0.0008c	0.0201±0.0011bc	0.0195±0.0019bc	0.0227±0.0031ab	0.0254±0.0027a	0.0197±0.0011bc
	Rivibacter	0.0151±0.0010bc	0.0167±0.0005b	0.0125±0.0003c	0.0158±0.0009b	0.0164±0.0007b	0.0442±0.0038a
	Ramlibacter	0.0165±0.0011b	0.0195±0.0001a	0.0194±0.0021a	0.0163±0.0003b	0.0176±0.0003ab	0.0174±0.0006b
	Streptomyces	0.0111±0.0005b	0.0147±0.0017a	0.0170±0.0007a	0.0170±0.0012a	0.0150±0.0017a	0.0097±0.0014b
	Chryseolinea	0.0108±0.0018b	0.0153±0.0017a	0.0139±0.0014a	0.0136±0.0004a	0.0134±0.0019a	0.0149±0.0010a
	Methylibium	0.0109±0.0005c	0.0143±0.0006a	0.0094±0.0003d	0.0113±0.0004bc	0.0120±0.0001b	0.0115±0.0005bc
	Variovorax	0.0106±0.0003c	0.0123±0.0001a	0.0114±0.0008abc	0.0109±0.0002bc	0.0119±0.0005a	0.0116±0.0006ab
	Nocardioides	0.0092±0.0005c	0.0112±0.0010b	0.0121±0.0002b	0.0101±0.0003c	0.0133±0.0003a	0.0100±0.00006c
Fungi	Acidomyces	0.1872±0.0040a	0.1875±0.0082a	0.1982±0.0045a	0.1831±0.0064a	0.1931±0.0033a	0.1937±0.0188a
	Marssonina	0.1259±0.0163a	0.1265±0.0071a	0.1193±0.0089a	0.1149±0.0086a	0.1337±0.0091a	0.1186±0.0040a
	Rhizophagus	0.0898±0.0086a	0.0739±0.0136ab	0.0812±0.0159ab	0.0909±0.0133a	0.0650±0.0096b	0.0732±0.0007ab
	Puccinia	0.0695±0.0112a	0.0714±0.0031a	0.0671±0.0004a	0.0729±0.0104a	0.0797±0.0077a	0.0741±0.0154a
	Polyporus	0.0383±0.0049a	0.0428±0.0031a	0.0432±0.0008a	0.0426±0.0068a	0.0457±0.0032a	0.0409±0.0071a
	Exserohilum	0.0316±0.0049a	0.0366±0.0054a	0.0293±0.0027a	0.0288±0.0084a	0.0311±0.0051a	0.0379±0.0050a
	Batrachochytrium	0.0182±0.0027a	0.0145±0.0042ab	0.0096±0.0006b	0.0171±0.0076ab	0.0164±0.002ab	0.0166±0.0027ab
	Tilletia	0.0135±0.0031a	0.0132±0.0012a	0.0121±0.0030a	0.0126±0.0013a	0.0128±0.0037a	0.0128±0.0014a

## Sheet: Supplementary Table 2.1
Supplementary Table 2.1. Biomarkers enriched in bacterial communities under different fertilization treatments
Kingdom	Phylum	Class	Order	Family	Genus	Species	CF	NF25	NF50	NF75
d__Bacteria	p__Chloroflexi	c__Chloroflexi_unclassified						√		√
d__Bacteria	p__Chloroflexi							√		√
d__Bacteria	p__Chloroflexi	c__Chloroflexi_unclassified	o__Chloroflexi_unclassified	f__Chloroflexi_unclassified				√		√
d__Bacteria	p__Chloroflexi	c__Chloroflexi_unclassified	o__Chloroflexi_unclassified	f__Chloroflexi_unclassified	g__Chloroflexi_unclassified			√		√
d__Bacteria	p__Actinobacteria	c__Actinobacteria	o__Actinobacteria_unclassified	f__Actinobacteria_unclassified	g__Actinobacteria_unclassified			√		√
d__Bacteria	p__Actinobacteria	c__Actinobacteria	o__Actinobacteria_unclassified	f__Actinobacteria_unclassified				√		√
d__Bacteria	p__Actinobacteria	c__Actinobacteria	o__Actinobacteria_unclassified	f__Actinobacteria_unclassified	g__Actinobacteria_unclassified	s__Actinobacteria_bacterium		√		√
d__Bacteria	p__Actinobacteria	c__Actinobacteria						√		√
d__Bacteria	p__Chloroflexi	c__Chloroflexi_unclassified	o__Chloroflexi_unclassified	f__Chloroflexi_unclassified	g__Chloroflexi_unclassified	s__Chloroflexi_bacterium		√		√
d__Bacteria	p__Chloroflexi	c__Chloroflexi_unclassified	o__Chloroflexi_unclassified					√		√
d__Bacteria	p__Actinobacteria							√		√
d__Bacteria	p__Actinobacteria	c__Actinobacteria	o__Actinobacteria_unclassified					√		√
d__Bacteria	p__Bacteria_unclassified	c__Bacteria_unclassified	o__Bacteria_unclassified	f__Bacteria_unclassified				√	√
d__Bacteria	p__Actinobacteria	c__Actinobacteria	o__Streptomycetales					√	√
d__Bacteria	p__Bacteria_unclassified							√	√
d__Bacteria	p__Bacteria_unclassified	c__Bacteria_unclassified	o__Bacteria_unclassified					√	√
d__Bacteria	p__Acidobacteria	c__Acidobacteria_unclassified	o__Acidobacteria_unclassified	f__Acidobacteria_unclassified	g__Acidobacteria_unclassified	s__Acidobacteria_bacterium		√	√
d__Bacteria	p__Acidobacteria	c__Acidobacteria_unclassified	o__Acidobacteria_unclassified					√	√
d__Bacteria	p__Acidobacteria							√	√
d__Bacteria	p__Acidobacteria	c__Acidobacteria_unclassified						√	√
d__Bacteria	p__Acidobacteria	c__Acidobacteria_unclassified	o__Acidobacteria_unclassified	f__Acidobacteria_unclassified				√	√
d__Bacteria	p__Acidobacteria	c__Acidobacteria_unclassified	o__Acidobacteria_unclassified	f__Acidobacteria_unclassified	g__Acidobacteria_unclassified	s__Acidobacteria_bacterium_RIFCSPLOWO2_02_FULL_67_36		√	√
d__Bacteria	p__Acidobacteria	c__Acidobacteria_unclassified	o__Acidobacteria_unclassified	f__Acidobacteria_unclassified	g__Acidobacteria_unclassified			√	√
d__Bacteria	p__Gemmatimonadetes	c__Gemmatimonadetes_unclassified	o__Gemmatimonadetes_unclassified	f__Gemmatimonadetes_unclassified	g__Gemmatimonadetes_unclassified			√
d__Bacteria	p__Acidobacteria	c__Blastocatellia	o__Blastocatellia_unclassified	f__Blastocatellia_unclassified	g__Blastocatellia_unclassified	s__Blastocatellia_bacterium		√
d__Bacteria	p__Verrucomicrobia	c__Verrucomicrobiae						√
d__Bacteria	p__Verrucomicrobia							√
d__Bacteria	p__Actinobacteria	c__Actinobacteria	o__Streptomycetales	f__Streptomycetaceae	g__Streptomyces			√
d__Bacteria	p__Bacteria_unclassified	c__Bacteria_unclassified	o__Bacteria_unclassified	f__Bacteria_unclassified	g__Bacteria_unclassified			√
d__Bacteria	p__Gemmatimonadetes							√
d__Bacteria	p__Gemmatimonadetes	c__Gemmatimonadetes_unclassified	o__Gemmatimonadetes_unclassified	f__Gemmatimonadetes_unclassified				√
d__Bacteria	p__Actinobacteria	c__Actinobacteria	o__Streptomycetales	f__Streptomycetaceae				√
d__Bacteria	p__Acidobacteria	c__Blastocatellia	o__Blastocatellia_unclassified	f__Blastocatellia_unclassified	g__Blastocatellia_unclassified			√
d__Bacteria	p__Bacteria_unclassified	c__Bacteria_unclassified						√
d__Bacteria	p__Verrucomicrobia	c__Verrucomicrobiae	o__Verrucomicrobiales					√
d__Bacteria	p__Proteobacteria	c__Proteobacteria_unclassified	o__Proteobacteria_unclassified	f__Proteobacteria_unclassified	g__Proteobacteria_unclassified	s__Proteobacteria_bacterium			√
d__Bacteria	p__Nitrospirae								√
d__Bacteria	p__Proteobacteria	c__Deltaproteobacteria	o__Myxococcales						√
d__Bacteria	p__Nitrospirae	c__Nitrospira							√
d__Bacteria	p__Proteobacteria	c__Deltaproteobacteria	o__Myxococcales	f__Myxococcales_unclassified	g__Myxococcales_unclassified	s__Myxococcales_bacterium			√
d__Bacteria	p__Proteobacteria	c__Proteobacteria_unclassified	o__Proteobacteria_unclassified	f__Proteobacteria_unclassified					√
d__Bacteria	p__Proteobacteria	c__Gammaproteobacteria	o__Gammaproteobacteria_unclassified	f__Gammaproteobacteria_unclassified	g__Gammaproteobacteria_unclassified				√
d__Bacteria	p__Proteobacteria	c__Proteobacteria_unclassified							√
d__Bacteria	p__Proteobacteria	c__Deltaproteobacteria							√
d__Bacteria	p__Proteobacteria	c__Proteobacteria_unclassified	o__Proteobacteria_unclassified						√
d__Bacteria	p__Nitrospirae	c__Nitrospira	o__Nitrospirales	f__Nitrospiraceae	g__Nitrospira				√
d__Bacteria	p__Proteobacteria	c__Deltaproteobacteria	o__Myxococcales	f__Myxococcales_unclassified					√
d__Bacteria	p__Proteobacteria	c__Deltaproteobacteria	o__Myxococcales	f__Myxococcales_unclassified	g__Myxococcales_unclassified				√
d__Bacteria	p__Proteobacteria	c__Proteobacteria_unclassified	o__Proteobacteria_unclassified	f__Proteobacteria_unclassified	g__Proteobacteria_unclassified				√
d__Bacteria	p__Nitrospirae	c__Nitrospira	o__Nitrospirales	f__Nitrospiraceae					√
d__Bacteria	p__Proteobacteria	c__Gammaproteobacteria	o__Nevskiales	f__Sinobacteraceae						√
d__Bacteria	p__Proteobacteria	c__Gammaproteobacteria	o__Nevskiales	f__Sinobacteraceae	g__Steroidobacter					√
d__Bacteria	p__Proteobacteria	c__Gammaproteobacteria	o__Nevskiales							√
d__Bacteria	p__Actinobacteria	c__Actinobacteria	o__Propionibacteriales	f__Nocardioidaceae						√
d__Bacteria	p__Actinobacteria	c__Actinobacteria	o__Propionibacteriales							√
d__Bacteria	p__Proteobacteria	c__Gammaproteobacteria								√
d__Bacteria	p__Proteobacteria	c__Gammaproteobacteria	o__Nevskiales	f__Sinobacteraceae	g__Steroidobacter	s__Steroidobacter_agariperforans				√
d__Bacteria	p__Proteobacteria	c__Gammaproteobacteria	o__Xanthomonadales							√
d__Bacteria	p__Proteobacteria	c__Betaproteobacteria	o__Burkholderiales	f__Comamonadaceae	g__Pelomonas	s__Pelomonas_sp__Root1444	√
d__Bacteria	p__Proteobacteria	c__Betaproteobacteria	o__Burkholderiales	f__Comamonadaceae			√
d__Bacteria	p__Proteobacteria	c__Betaproteobacteria					√
d__Bacteria	p__Proteobacteria	c__Betaproteobacteria	o__Burkholderiales	f__Comamonadaceae	g__Pelomonas		√
d__Bacteria	p__Proteobacteria	c__Betaproteobacteria	o__Burkholderiales				√
d__Bacteria	p__Proteobacteria						√

## Sheet: Supplementary Table2.2
Supplementary Table 2.2. Biomarkers enriched in fungal communities under different fertilization treatments
Kingdom	Phylum	Class	Order	Family	Genus	Species	CF	NF25	NF50	NF75
d__Eukaryota	p__Ascomycota	c__Leotiomycetes	o__Helotiales	f__Hyaloscyphaceae				√	√	√
d__Eukaryota	p__Zoopagomycota	c__Harpellomycetes	o__Harpellales	f__Legeriomycetaceae	g__Zancudomyces	s__Zancudomyces_culisetae			√	√
d__Eukaryota	p__Zoopagomycota								√	√
d__Eukaryota	p__Zoopagomycota	c__Harpellomycetes	o__Harpellales	f__Legeriomycetaceae	g__Zancudomyces				√	√
d__Eukaryota	p__Zoopagomycota	c__Harpellomycetes	o__Harpellales						√	√
d__Eukaryota	p__Zoopagomycota	c__Harpellomycetes							√	√
d__Eukaryota	p__Zoopagomycota	c__Harpellomycetes	o__Harpellales	f__Legeriomycetaceae					√	√
d__Eukaryota	p__Ascomycota	c__Neolectomycetes	o__Neolectales	f__Neolectaceae	g__Neolecta			√	√
d__Eukaryota	p__Basidiomycota	c__Microbotryomycetes	o__Microbotryales	f__Microbotryaceae	g__Microbotryum			√	√
d__Eukaryota	p__Ascomycota	c__Neolectomycetes	o__Neolectales	f__Neolectaceae	g__Neolecta	s__Neolecta_irregularis		√	√
d__Eukaryota	p__Ascomycota	c__Sordariomycetes	o__Hypocreales	f__Nectriaceae	g__Fusarium	s__Fusarium_proliferatum		√	√
d__Eukaryota	p__Ascomycota	c__Neolectomycetes						√	√
d__Eukaryota	p__Ascomycota	c__Leotiomycetes	o__Helotiales	f__Hyaloscyphaceae	g__Hyaloscypha			√	√
d__Eukaryota	p__Basidiomycota	c__Microbotryomycetes	o__Microbotryales	f__Microbotryaceae				√	√
d__Eukaryota	p__Basidiomycota	c__Microbotryomycetes	o__Microbotryales					√	√
d__Eukaryota	p__Ascomycota	c__Leotiomycetes	o__Helotiales	f__Hyaloscyphaceae	g__Hyaloscypha	s__Hyaloscypha_bicolor		√	√
d__Eukaryota	p__Ascomycota	c__Neolectomycetes	o__Neolectales	f__Neolectaceae				√	√
d__Eukaryota	p__Basidiomycota	c__Microbotryomycetes	o__Microbotryales	f__Microbotryaceae	g__Microbotryum	s__Microbotryum_silenes_dioicae		√	√
d__Eukaryota	p__Ascomycota	c__Neolectomycetes	o__Neolectales					√	√
d__Eukaryota	p__Mucoromycota	c__Mucoromycetes	o__Mucorales	f__Lichtheimiaceae				√		√
d__Eukaryota	p__Mucoromycota	c__Mucoromycetes	o__Mucorales	f__Lichtheimiaceae	g__Lichtheimia	s__Lichtheimia_corymbifera		√		√
d__Eukaryota	p__Ascomycota	c__Sordariomycetes	o__Glomerellales					√		√
d__Eukaryota	p__Ascomycota	c__Dothideomycetes	o__Capnodiales	f__Capnodiales_unclassified	g__Acidomyces	s__Acidomyces_richmondensis		√
d__Eukaryota	p__Ascomycota	c__Sordariomycetes	o__Glomerellales	f__Plectosphaerellaceae				√
d__Eukaryota	p__Mucoromycota	c__Mucoromycetes	o__Mucorales	f__Lichtheimiaceae	g__Lichtheimia			√
d__Eukaryota	p__Mucoromycota	c__Mucoromycetes	o__Mucorales	f__Rhizopodaceae	g__Rhizopus			√
d__Eukaryota	p__Basidiomycota	c__Agaricomycetes	o__Polyporales	f__Meruliaceae	g__Phlebia			√
d__Eukaryota	p__Ascomycota	c__Sordariomycetes	o__Glomerellales	f__Plectosphaerellaceae	g__Verticillium	s__Verticillium_longisporum		√
d__Eukaryota	p__Mucoromycota	c__Mucoromycetes	o__Mucorales					√
d__Eukaryota	p__Basidiomycota	c__Agaricomycetes	o__Polyporales	f__Meruliaceae				√
d__Eukaryota	p__Ascomycota	c__Dothideomycetes	o__Capnodiales	f__Capnodiales_unclassified				√
d__Eukaryota	p__Mucoromycota	c__Mucoromycetes						√
d__Eukaryota	p__Ascomycota	c__Sordariomycetes	o__Hypocreales					√
d__Eukaryota	p__Ascomycota	c__Eurotiomycetes						√
d__Eukaryota	p__Ascomycota	c__Dothideomycetes	o__Capnodiales					√
d__Eukaryota	p__Mucoromycota	c__Mucoromycetes	o__Mucorales	f__Rhizopodaceae				√
d__Eukaryota	p__Ascomycota	c__Dothideomycetes	o__Capnodiales	f__Capnodiales_unclassified	g__Acidomyces			√
d__Eukaryota	p__Ascomycota	c__Sordariomycetes	o__Hypocreales	f__Clavicipitaceae				√
d__Eukaryota	p__Basidiomycota	c__Agaricomycetes	o__Polyporales	f__Meruliaceae	g__Phlebia	s__Phlebia_centrifuga		√
d__Eukaryota	p__Ascomycota	c__Sordariomycetes	o__Glomerellales	f__Plectosphaerellaceae	g__Verticillium			√
d__Eukaryota	p__Ascomycota	c__Sordariomycetes						√
d__Eukaryota	p__Basidiomycota	c__Microbotryomycetes							√
d__Eukaryota	p__Ascomycota	c__Eurotiomycetes	o__Eurotiales	f__Aspergillaceae					√
d__Eukaryota	p__Basidiomycota	c__Agaricomycetes	o__Agaricales	f__Bolbitiaceae					√
d__Eukaryota	p__Ascomycota	c__Sordariomycetes	o__Glomerellales	f__Glomerellaceae	g__Colletotrichum				√
d__Eukaryota	p__Basidiomycota	c__Agaricomycetes	o__Polyporales	f__Polyporaceae	g__Trametes				√
d__Eukaryota	p__Ascomycota	c__Sordariomycetes	o__Glomerellales	f__Glomerellaceae	g__Colletotrichum	s__Colletotrichum_tanaceti			√
d__Eukaryota	p__Ascomycota	c__Sordariomycetes	o__Glomerellales	f__Glomerellaceae					√
d__Eukaryota	p__Ascomycota	c__Eurotiomycetes	o__Eurotiales	f__Aspergillaceae	g__Aspergillus				√
d__Eukaryota	p__Mucoromycota	c__Glomeromycetes	o__Diversisporales	f__Gigasporaceae	g__Gigaspora	s__Gigaspora_rosea	√
d__Eukaryota	p__Mucoromycota	c__Glomeromycetes	o__Diversisporales	f__Gigasporaceae			√
d__Eukaryota	p__Mucoromycota	c__Glomeromycetes	o__Diversisporales	f__Gigasporaceae	g__Gigaspora		√
d__Eukaryota	p__Ascomycota	c__Dothideomycetes	o__Pleosporales				√
d__Eukaryota	p__Ascomycota	c__Dothideomycetes	o__Pleosporales	f__Pleosporaceae			√

## Sheet: Supplementary Table 3
Supplementary Table 3. Topological properties of the microbial interactions network relative to treatment
Treatments		Total number of nodes	Total number of edges	Positive edges	Network density	Average degree	Average clustering coefficient	Average path length	Modularity
Bacteria	CK	90	181	0.337	0.045	4.022	0.068	3.375	0.556
	CF	92	256	0.406	0.061	5.565	0.051	2.736	0.445
	NF25	88	164	0.470	0.043	3.727	0.041	3.525	0.559
	NF50	88	165	0.388	0.043	3.750	0.078	3.437	0.545
	NF75	92	234	0.440	0.056	5.087	0.056	2.939	0.481
	NF100	89	205	0.400	0.049	4.457	0.047	3.044	0.510
Fungi	CK	128	532	0.462	0.065	8.314	0.072	2.508	0.349
	CF	128	604	0.449	0.078	9.438	0.084	2.385	0.315
	NF25	128	479	0.430	0.059	7.484	0.068	2.617	0.378
	NF50	128	528	0.441	0.065	8.250	0.073	2.546	0.369
	NF75	128	416	0.462	0.051	6.500	0.043	2.792	0.400
	NF100	128	530	0.421	0.065	8.281	0.084	2.506	0.356

## Sheet: Supplementary Table 4.1
Supplementary Table 4.1. KEGG classifications of differentially expressed genes in sorghum rhizosphere soil under different fertilization conditions
Group	KEGG ID	Description	Rich Factor	P Value	Gene Number
					Total	Up	Down
CK/CF	map01100	Metabolic pathways	0.0896	0	9691	5474	4217
	map01110	Biosynthesis of secondary metabolites	0.0861	0	4061	2348	1713
	map01120	Microbial metabolism in diverse environments	0.0831	0	2995	1720	1275
	map02020	Two-component system	0.0978	0	2003	1000	1003
	map01230	Biosynthesis of amino acids	0.0854	1.34661e-284	1532	873	659
	map02010	ABC transporters	0.0915	1.17876e-245	1195	645	550
	map01240	Biosynthesis of cofactors	0.0861	1.07034e-241	1290	720	570
	map02024	Quorum sensing	0.093	6.30643e-223	1060	584	476
	map01200	Carbon metabolism	0.0749	3.28214e-211	1438	862	576
	map03010	Ribosome	0.0928	4.43949e-161	773	435	338
	map00190	Oxidative phosphorylation	0.0859	2.17402e-157	852	485	367
	map00230	Purine metabolism	0.0876	1.6379e-136	716	414	302
	map00500	Starch and sucrose metabolism	0.1006	7.84572e-122	520	309	211
	map00520	Amino sugar and nucleotide sugar metabolism	0.0978	1.35497e-112	500	291	209
	map02030	Bacterial chemotaxis	0.1027	2.68417e-102	424	170	254
	map03070	Bacterial secretion system	0.0976	7.57308e-93	413	222	191
	map00240	Pyrimidine metabolism	0.0904	2.0966e-92	461	281	180
	map00260	Glycine, serine and threonine metabolism	0.0891	1.05872e-87	448	247	201
	map03440	Homologous recombination	0.1074	1.52258e-85	333	164	169
	map00620	Pyruvate metabolism	0.0754	5.30548e-84	573	332	241
	map00270	Cysteine and methionine metabolism	0.0834	2.94189e-82	468	272	196
	map00250	Alanine, aspartate and glutamate metabolism	0.0787	9.3754e-82	514	287	227
	map01212	Fatty acid metabolism	0.0857	1.25229e-79	432	215	217
	map00630	Glyoxylate and dicarboxylate metabolism	0.0728	1.55179e-78	573	317	256
	map03030	DNA replication	0.1016	2.24087e-75	316	154	162
	map00010	Glycolysis / Gluconeogenesis	0.0762	3.3092e-75	502	312	190
	map01210	2-Oxocarboxylic acid metabolism	0.0815	4.51857e-75	444	251	193
	map00330	Arginine and proline metabolism	0.1015	3.94104e-74	311	175	136
	map00030	Pentose phosphate pathway	0.0941	9.01154e-71	331	207	124
	map03020	RNA polymerase	0.084	3.86694e-70	393	273	120
	map00650	Butanoate metabolism	0.0781	1.14768e-66	424	234	190
	map01501	beta-Lactam resistance	0.1021	9.80481e-66	273	170	103
	map03430	Mismatch repair	0.0986	6.37682e-65	283	147	136
	map00680	Methane metabolism	0.0806	1.64242e-64	388	231	157
	map00970	Aminoacyl-tRNA biosynthesis	0.0746	4.63036e-62	430	250	180
	map02040	Flagellar assembly	0.1001	5.83622e-62	264	116	148
	map00360	Phenylalanine metabolism	0.1001	5.83622e-62	264	122	142
	map00910	Nitrogen metabolism	0.0799	2.11169e-61	374	197	177
	map00052	Galactose metabolism	0.1019	3.69604e-61	254	176	78
	map00040	Pentose and glucuronate interconversions	0.1159	8.26143e-61	213	114	99
	map00550	Peptidoglycan biosynthesis	0.101	1.12098e-59	251	144	107
	map00860	Porphyrin metabolism	0.1027	8.81426e-58	237	118	119
	map03018	RNA degradation	0.0768	1.6686e-57	376	245	131
	map00061	Fatty acid biosynthesis	0.0921	2.4524e-54	261	133	128
	map00051	Fructose and mannose metabolism	0.0974	3.13277e-53	235	154	81
	map00020	Citrate cycle (TCA cycle)	0.0677	6.99964e-53	446	291	155
	map00400	Phenylalanine, tyrosine and tryptophan biosynthesis	0.1041	1.55104e-52	211	94	117
	map00564	Glycerophospholipid metabolism	0.1069	2.10913e-52	203	103	100
	map00071	Fatty acid degradation	0.0804	6.37353e-52	312	151	161
	map00362	Benzoate degradation	0.0847	9.95656e-52	284	159	125
	map00760	Nicotinate and nicotinamide metabolism	0.1	1.38635e-51	219	125	94
	map00541	O-Antigen nucleotide sugar biosynthesis	0.0962	1.71216e-49	222	124	98
	map01220	Degradation of aromatic compounds	0.0946	6.43829e-48	220	125	95
	map00640	Propanoate metabolism	0.0711	6.94584e-47	355	200	155
	map03060	Protein export	0.0876	8.1693e-47	242	159	83
	map00920	Sulfur metabolism	0.087	4.34613e-46	241	143	98
	map00480	Glutathione metabolism	0.0853	1.49975e-45	246	131	115
	map00300	Lysine biosynthesis	0.0987	8.09937e-45	193	104	89
	map03420	Nucleotide excision repair	0.0777	3.05901e-44	281	149	132
	map00220	Arginine biosynthesis	0.0812	1.32988e-43	256	132	124
	map03410	Base excision repair	0.0999	6.9261e-43	181	76	105
	map00350	Tyrosine metabolism	0.0901	1.988e-42	209	94	115
	map00280	Valine, leucine and isoleucine degradation	0.0691	3.52036e-42	338	171	167
	map00310	Lysine degradation	0.0872	8.56076e-42	217	110	107
	map00380	Tryptophan metabolism	0.0805	1.09523e-40	242	136	106
	map00780	Biotin metabolism	0.1036	1.86722e-40	162	78	84
	map00290	Valine, leucine and isoleucine biosynthesis	0.0814	5.02531e-39	227	129	98
	map00511	Other glycan degradation	0.1154	1.56379e-37	130	91	39
	map00340	Histidine metabolism	0.0936	2.98715e-37	172	74	98
	map01503	Cationic antimicrobial peptide (CAMP) resistance	0.0918	2.23572e-36	173	99	74
	map00790	Folate biosynthesis	0.0927	4.65585e-35	164	102	62
	map00460	Cyanoamino acid metabolism	0.1011	8.73814e-35	143	80	63
	map00540	Lipopolysaccharide biosynthesis	0.1075	1.14895e-33	127	75	52
	map00450	Selenocompound metabolism	0.0798	3.80287e-32	192	120	72
	map00900	Terpenoid backbone biosynthesis	0.0895	6.2891e-32	157	82	75
	map00627	Aminobenzoate degradation	0.0941	1.07288e-31	144	81	63
	map00130	Ubiquinone and other terpenoid-quinone biosynthesis	0.1045	3.18955e-31	122	58	64
	map00660	C5-Branched dibasic acid metabolism	0.0835	1.6476e-28	156	93	63
	map00561	Glycerolipid metabolism	0.0963	8.48957e-28	121	66	55
	map00670	One carbon pool by folate	0.0808	1.16893e-26	154	94	60
	map00261	Monobactam biosynthesis	0.0968	2.95966e-26	113	64	49
	map00770	Pantothenate and CoA biosynthesis	0.0703	8.89577e-26	194	106	88
	map04122	Sulfur relay system	0.1038	1.92556e-25	99	58	41
	map00521	Streptomycin biosynthesis	0.0922	1.59382e-24	113	72	41
	map00053	Ascorbate and aldarate metabolism	0.0902	2.51954e-24	116	63	53
	map00730	Thiamine metabolism	0.087	1.35705e-23	119	69	50
	map00600	Sphingolipid metabolism	0.1166	6.40093e-23	76	54	22
	map01502	Vancomycin resistance	0.1014	1.6936e-20	81	45	36
	map00410	beta-Alanine metabolism	0.0784	5.70652e-20	119	53	66
	map00562	Inositol phosphate metabolism	0.0929	7.21422e-20	89	62	27
	map00625	Chloroalkane and chloroalkene degradation	0.0869	1.09185e-19	98	49	49
	map00401	Novobiocin biosynthesis	0.1192	1.27014e-18	59	20	39
	map00430	Taurine and hypotaurine metabolism	0.0958	1.40873e-18	79	50	29
	map00523	Polyketide sugar unit biosynthesis	0.1011	4.99784e-16	62	37	25
	map03450	Non-homologous end-joining	0.098	1.30961e-15	63	37	26
	map00361	Chlorocyclohexane and chlorobenzene degradation	0.1012	2.42529e-15	59	33	26
	map00750	Vitamin B6 metabolism	0.0925	7.42257e-15	65	36	29
	map01054	Nonribosomal peptide structures	0.1044	9.31468e-14	50	22	28
	map00740	Riboflavin metabolism	0.0923	2.19006e-12	53	29	24
	map00623	Toluene degradation	0.1063	4.55971e-12	42	27	15
	map00311	Penicillin and cephalosporin biosynthesis	0.1615	5.06181e-12	26	17	9
	map00405	Phenazine biosynthesis	0.1517	7.22431e-10	22	10	12
	map02025	Biofilm formation - Pseudomonas aeruginosa	0.092	1.77227e-09	39	15	24
	map01052	Type I polyketide structures	0.1075	3.60193e-09	30	15	15
	map00525	Acarbose and validamycin biosynthesis	0.0963	5.90422e-09	34	22	12
	map00720	Carbon fixation pathways in prokaryotes	0.0857	8.37192e-09	40	22	18
	map00930	Caprolactam degradation	0.0811	1.1742e-08	43	22	21
	map00626	Naphthalene degradation	0.0765	2.19436e-08	46	17	29
	map00333	Prodigiosin biosynthesis	0.3125	2.45691e-08	10	3	7
	map00332	Carbapenem biosynthesis	0.1211	2.53264e-08	23	9	14
	map01057	Biosynthesis of type II polyketide products	0.1333	3.96841e-08	20	12	8
	map00643	Styrene degradation	0.0744	5.00207e-08	46	21	25
	map00364	Fluorobenzoate degradation	0.0976	5.49795e-08	29	22	7
	map01053	Biosynthesis of siderophore group nonribosomal peptides	0.1078	6.60128e-08	25	9	16
	map00281	Geraniol degradation	0.0734	7.62046e-08	46	23	23
	map01040	Biosynthesis of unsaturated fatty acids	0.0872	1.62198e-07	32	15	17
	map05111	Biofilm formation - Vibrio cholerae	0.1277	3.5941e-07	18	6	12
	map00909	Sesquiterpenoid and triterpenoid biosynthesis	0.2174	1.04979e-06	10	8	2
	map00253	Tetracycline biosynthesis	0.1667	1.83745e-06	12	5	7
	map01055	Biosynthesis of vancomycin group antibiotics	0.1327	2.00557e-06	15	9	6
	map00633	Nitrotoluene degradation	0.125	2.08252e-06	16	4	12
	map01059	Biosynthesis of enediyne antibiotics	0.0828	2.5117e-06	28	16	12
	map00624	Polycyclic aromatic hydrocarbon degradation	0.0863	6.2961e-06	24	12	12
	map00440	Phosphonate and phosphinate metabolism	0.109	6.73502e-06	17	7	10
	map00903	Limonene and pinene degradation	0.0675	8.79783e-06	37	14	23
	map02060	Phosphotransferase system (PTS)	0.0876	1.18072e-05	22	9	13
	map00710	Carbon fixation in photosynthetic organisms	0.0764	4.61512e-05	24	12	12
	map00785	Lipoic acid metabolism	0.0803	9.71998e-05	20	14	6
	map03022	Basal transcription factors	0.1316	0.000106854	10	7	3
	map00906	Carotenoid biosynthesis	0.0787	0.000127225	20	9	11
	map00195	Photosynthesis	0.1481	0.000224662	8	1	7
	map05134	Legionellosis	0.0626	0.000343364	28	17	11
	map00592	alpha-Linolenic acid metabolism	0.0847	0.000389704	15	6	9
	map00590	Arachidonic acid metabolism	0.1216	0.000425581	9	4	5
	map00642	Ethylbenzene degradation	0.12	0.000470606	9	2	7
	map00565	Ether lipid metabolism	0.1184	0.000519468	9	3	6
	map00622	Xylene degradation	0.0684	0.00058599	21	13	8
	map00998	Biosynthesis of various antibiotics	0.0909	0.00206184	10	3	7
	map00062	Fatty acid elongation	0.2308	0.00647743	3	2	1
	map03015	mRNA surveillance pathway	0.1765	0.0140617	3	3	0
	map00984	Steroid degradation	0.068	0.0152999	10	4	6
	map05131	Shigellosis	1	0.03055	1	0	1
	map00997	Biosynthesis of various other secondary metabolites	0.1154	0.0439146	3	0	3
	map01051	Biosynthesis of ansamycins	0.0889	0.0481433	4	3	1
	map00621	Dioxin degradation	0.0625	0.0564887	7	2	5
	map05133	Pertussis	0.5	0.0601667	1	0	1
	map00791	Atrazine degradation	0.0552	0.063731	9	3	6
	map00363	Bisphenol degradation	0.25	0.116714	1	1	0
	map05132	Salmonella infection	0.25	0.116714	1	1	0
	map00121	Secondary bile acid biosynthesis	0.2	0.143698	1	0	1
	map04626	Plant-pathogen interaction	0.2	0.143698	1	0	1
	map00999	Biosynthesis of various plant secondary metabolites	0.2	0.143698	1	1	0
	map00522	Biosynthesis of 12-, 14- and 16-membered macrolides	0.1667	0.169858	1	1	0
	map00404	Staurosporine biosynthesis	0.1429	0.195219	1	0	1
	map00572	Arabinogalactan biosynthesis - Mycobacterium	0.125	0.219806	1	1	0
	map01056	Biosynthesis of type II polyketide backbone	0.1111	0.243641	1	1	0
	map00100	Steroid biosynthesis	0.0492	0.285849	3	2	1
	map03050	Proteasome	0.04	0.365263	4	3	1
	map00365	Furfural degradation	0.0455	0.390621	2	0	2
	map04112	Cell cycle - Caulobacter	0.0408	0.443739	2	1	1
NF25/CF	map01100	Metabolic pathways	0.0805	0	8699	3869	4830
	map01110	Biosynthesis of secondary metabolites	0.0753	0	3552	1621	1931
	map01120	Microbial metabolism in diverse environments	0.0725	0	2612	1116	1496
	map02020	Two-component system	0.0911	0	1865	756	1109
	map02010	ABC transporters	0.0931	7e-298	1217	435	782
	map01240	Biosynthesis of cofactors	0.081	2.23059e-242	1213	568	645
	map01230	Biosynthesis of amino acids	0.0712	1.97226e-206	1279	543	736
	map02024	Quorum sensing	0.0834	3.52557e-197	950	361	589
	map01200	Carbon metabolism	0.0652	7.3039e-171	1252	566	686
	map03010	Ribosome	0.0806	1.16437e-131	672	340	332
	map00230	Purine metabolism	0.08	1.24778e-126	654	299	355
	map02030	Bacterial chemotaxis	0.1006	3.97468e-111	415	141	274
	map00190	Oxidative phosphorylation	0.0705	2.0583e-109	699	311	388
	map00500	Starch and sucrose metabolism	0.0902	8.28253e-108	466	195	271
	map00520	Amino sugar and nucleotide sugar metabolism	0.0901	1.29252e-106	461	217	244
	map03030	DNA replication	0.0971	1.50319e-77	302	169	133
	map01212	Fatty acid metabolism	0.0787	4.13816e-75	397	164	233
	map00250	Alanine, aspartate and glutamate metabolism	0.0713	1.51817e-74	466	196	270
	map03440	Homologous recombination	0.0951	9.80789e-74	295	147	148
	map00270	Cysteine and methionine metabolism	0.075	1.80558e-73	421	184	237
	map03070	Bacterial secretion system	0.0832	1.20496e-72	352	122	230
	map00240	Pyrimidine metabolism	0.0765	1.81903e-70	390	197	193
	map00910	Nitrogen metabolism	0.0782	1.39723e-68	366	121	245
	map01501	beta-Lactam resistance	0.0959	6.31187e-65	256	100	156
	map00620	Pyruvate metabolism	0.0637	2.01013e-62	484	240	244
	map00630	Glyoxylate and dicarboxylate metabolism	0.0619	4.12469e-59	487	202	285
	map01210	2-Oxocarboxylic acid metabolism	0.0699	6.81736e-59	381	163	218
	map00260	Glycine, serine and threonine metabolism	0.0717	2.44974e-58	360	164	196
	map00480	Glutathione metabolism	0.0881	1.9801e-57	254	108	146
	map00680	Methane metabolism	0.0719	1.93767e-56	346	142	204
	map00071	Fatty acid degradation	0.0775	7.41704e-56	301	132	169
	map00052	Galactose metabolism	0.0924	1.07986e-55	230	103	127
	map00051	Fructose and mannose metabolism	0.0932	4.03352e-55	225	111	114
	map03410	Base excision repair	0.1052	8.466e-55	191	105	86
	map02040	Flagellar assembly	0.0888	1.44378e-53	234	64	170
	map00061	Fatty acid biosynthesis	0.0856	9.32145e-53	243	105	138
	map00650	Butanoate metabolism	0.0671	2.97254e-52	364	157	207
	map03430	Mismatch repair	0.0847	5.89713e-52	243	112	131
	map00541	O-Antigen nucleotide sugar biosynthesis	0.0919	4.47883e-51	212	113	99
	map00920	Sulfur metabolism	0.0848	2.04039e-50	235	90	145
	map00564	Glycerophospholipid metabolism	0.0989	4.73264e-50	188	83	105
	map00550	Peptidoglycan biosynthesis	0.0867	5.5657e-48	216	89	127
	map00330	Arginine and proline metabolism	0.0798	1.1157e-47	244	111	133
	map00010	Glycolysis / Gluconeogenesis	0.061	1.46388e-47	402	207	195
	map00030	Pentose phosphate pathway	0.0755	1.6687e-47	266	121	145
	map00040	Pentose and glucuronate interconversions	0.0969	3.15266e-46	178	69	109
	map03020	RNA polymerase	0.0675	4.41217e-46	316	194	122
	map00760	Nicotinate and nicotinamide metabolism	0.0894	1.39699e-45	196	89	107
	map03420	Nucleotide excision repair	0.0736	1.92519e-45	266	137	129
	map00460	Cyanoamino acid metabolism	0.1069	1.54084e-44	151	49	102
	map00280	Valine, leucine and isoleucine degradation	0.0653	1.14918e-43	319	145	174
	map00020	Citrate cycle (TCA cycle)	0.0592	3.04446e-43	390	188	202
	map00360	Phenylalanine metabolism	0.081	9.21546e-43	213	79	134
	map00970	Aminoacyl-tRNA biosynthesis	0.0609	1.53459e-41	351	166	185
	map00362	Benzoate degradation	0.0725	1.39189e-40	243	109	134
	map00340	Histidine metabolism	0.0911	4.63199e-40	167	73	94
	map01220	Degradation of aromatic compounds	0.0825	7.98637e-40	192	87	105
	map00790	Folate biosynthesis	0.0916	3.284e-39	162	77	85
	map00860	Porphyrin metabolism	0.0819	9.19124e-39	189	70	119
	map00130	Ubiquinone and other terpenoid-quinone biosynthesis	0.1069	3.72225e-37	125	68	57
	map00780	Biotin metabolism	0.092	3.12402e-35	144	63	81
	map00290	Valine, leucine and isoleucine biosynthesis	0.0731	8.06198e-35	204	94	110
	map03018	RNA degradation	0.0605	9.39567e-35	296	142	154
	map00640	Propanoate metabolism	0.0599	2.08247e-34	299	132	167
	map00400	Phenylalanine, tyrosine and tryptophan biosynthesis	0.0818	3.38585e-34	166	57	109
	map00220	Arginine biosynthesis	0.0695	3.9923e-34	219	95	124
	map00540	Lipopolysaccharide biosynthesis	0.1015	1.34906e-33	120	60	60
	map00770	Pantothenate and CoA biosynthesis	0.0715	1.90103e-32	197	92	105
	map00350	Tyrosine metabolism	0.0747	7.31758e-31	173	65	108
	map01503	Cationic antimicrobial peptide (CAMP) resistance	0.0806	8.87819e-31	152	64	88
	map00561	Glycerolipid metabolism	0.095	1.14282e-30	119	56	63
	map00300	Lysine biosynthesis	0.0787	5.02919e-30	154	63	91
	map00627	Aminobenzoate degradation	0.0849	1.16113e-28	130	50	80
	map00430	Taurine and hypotaurine metabolism	0.1103	1.6908e-28	91	33	58
	map00521	Streptomycin biosynthesis	0.0914	1.43952e-27	112	66	46
	map00380	Tryptophan metabolism	0.0646	1.27688e-26	194	92	102
	map00053	Ascorbate and aldarate metabolism	0.0879	2.20166e-26	113	42	71
	map00740	Riboflavin metabolism	0.122	7.89368e-25	70	34	36
	map00450	Selenocompound metabolism	0.0677	1.16459e-24	163	73	90
	map00670	One carbon pool by folate	0.0714	7.61889e-23	136	71	65
	map00310	Lysine degradation	0.0644	4.35112e-22	160	75	85
	map00410	beta-Alanine metabolism	0.0759	1.24927e-21	115	48	67
	map00900	Terpenoid backbone biosynthesis	0.0717	1.81802e-21	126	52	74
	map00511	Other glycan degradation	0.0834	1.15403e-20	94	50	44
	map04122	Sulfur relay system	0.0881	4.47267e-20	84	39	45
	map01054	Nonribosomal peptide structures	0.119	5.1318e-20	57	26	31
	map00261	Monobactam biosynthesis	0.078	3.26544e-18	91	45	46
	map00730	Thiamine metabolism	0.073	6.61355e-18	100	43	57
	map01053	Biosynthesis of siderophore group nonribosomal peptides	0.1602	9.57266e-18	37	23	14
	map03060	Protein export	0.0575	1.83381e-17	159	84	75
	map00361	Chlorocyclohexane and chlorobenzene degradation	0.0997	9.87096e-17	58	26	32
	map00660	C5-Branched dibasic acid metabolism	0.0637	1.5563e-16	119	54	65
	map00600	Sphingolipid metabolism	0.0938	2.73302e-16	61	26	35
	map01502	Vancomycin resistance	0.0852	7.37268e-16	68	33	35
	map01052	Type I polyketide structures	0.1362	8.7728e-16	38	24	14
	map00523	Polyketide sugar unit biosynthesis	0.093	3.7292e-15	57	35	22
	map00750	Vitamin B6 metabolism	0.0869	9.04806e-15	61	27	34
	map00623	Toluene degradation	0.1089	3.96167e-14	43	14	29
	map00401	Novobiocin biosynthesis	0.0968	1.19313e-13	48	19	29
	map03450	Non-homologous end-joining	0.0857	3.15572e-13	55	28	27
	map00562	Inositol phosphate metabolism	0.0731	4.74723e-13	70	42	28
	map00625	Chloroalkane and chloroalkene degradation	0.0684	9.93166e-13	77	38	39
	map00643	Styrene degradation	0.0841	2.68089e-12	52	18	34
	map01059	Biosynthesis of enediyne antibiotics	0.1065	8.2933e-12	36	26	10
	map00281	Geraniol degradation	0.078	1.52553e-10	49	23	26
	map00622	Xylene degradation	0.1013	7.63477e-10	31	11	20
	map00626	Naphthalene degradation	0.0763	1.10809e-09	46	20	26
	map02025	Biofilm formation - Pseudomonas aeruginosa	0.0875	1.1839e-09	37	11	26
	map01040	Biosynthesis of unsaturated fatty acids	0.0926	1.25285e-09	34	8	26
	map01057	Biosynthesis of type II polyketide products	0.14	1.27668e-09	21	13	8
	map00364	Fluorobenzoate degradation	0.0976	6.08212e-09	29	15	14
	map00720	Carbon fixation pathways in prokaryotes	0.0792	1.65302e-08	37	29	8
	map00332	Carbapenem biosynthesis	0.1158	1.88468e-08	22	8	14
	map00624	Polycyclic aromatic hydrocarbon degradation	0.0968	2.39628e-08	27	13	14
	map00930	Caprolactam degradation	0.0736	5.01629e-08	39	15	24
	map00525	Acarbose and validamycin biosynthesis	0.0847	8.26993e-08	30	22	8
	map00903	Limonene and pinene degradation	0.0717	9.88859e-08	39	16	23
	map00633	Nitrotoluene degradation	0.1328	1.01425e-07	17	5	12
	map00311	Penicillin and cephalosporin biosynthesis	0.118	1.25775e-07	19	9	10
	map00997	Biosynthesis of various other secondary metabolites	0.2692	4.99859e-06	7	6	1
	map00440	Phosphonate and phosphinate metabolism	0.1032	6.98788e-06	16	8	8
	map00785	Lipoic acid metabolism	0.0843	7.2208e-06	21	11	10
	map03022	Basal transcription factors	0.1447	7.62384e-06	11	8	3
	map05111	Biofilm formation - Vibrio cholerae	0.1056	1.01079e-05	15	5	10
	map00592	alpha-Linolenic acid metabolism	0.0955	1.03844e-05	17	10	7
	map00998	Biosynthesis of various antibiotics	0.1193	1.04234e-05	13	5	8
	map00405	Phenazine biosynthesis	0.1027	1.41373e-05	15	4	11
	map02060	Phosphotransferase system (PTS)	0.08	2.52771e-05	20	7	13
	map04626	Plant-pathogen interaction	0.6	0.000200733	3	0	3
	map00590	Arachidonic acid metabolism	0.1216	0.000200769	9	5	4
	map00642	Ethylbenzene degradation	0.1184	0.000246359	9	4	5
	map00100	Steroid biosynthesis	0.1311	0.000266022	8	1	7
	map00906	Carotenoid biosynthesis	0.0709	0.000284525	18	9	9
	map00984	Steroid degradation	0.0816	0.000826672	12	6	6
	map00253	Tetracycline biosynthesis	0.1111	0.000827808	8	7	1
	map03015	mRNA surveillance pathway	0.2353	0.00102897	4	2	2
	map00621	Dioxin degradation	0.0901	0.001035	10	4	6
	map00710	Carbon fixation in photosynthetic organisms	0.0607	0.00128254	19	8	11
	map00333	Prodigiosin biosynthesis	0.1515	0.00198022	5	2	3
	map00791	Atrazine degradation	0.0736	0.00200477	12	5	7
	map00565	Ether lipid metabolism	0.0921	0.00502002	7	3	4
	map00365	Furfural degradation	0.1136	0.00706152	5	4	1
	map01055	Biosynthesis of vancomycin group antibiotics	0.0708	0.0132269	8	7	1
	map00232	Caffeine metabolism	0.2857	0.0145435	2	1	1
	map00195	Photosynthesis	0.0926	0.0164252	5	3	2
	map00572	Arabinogalactan biosynthesis - Mycobacterium	0.25	0.0190393	2	0	2
	map03050	Proteasome	0.07	0.0209246	7	7	0
	map05131	Shigellosis	1	0.0275597	1	0	1
	map01051	Biosynthesis of ansamycins	0.0909	0.0326653	4	2	2
	map00909	Sesquiterpenoid and triterpenoid biosynthesis	0.087	0.0376253	4	4	0
	map05134	Legionellosis	0.0425	0.0438318	19	7	12
	map05133	Pertussis	0.5	0.05436	1	0	1
	map00121	Secondary bile acid biosynthesis	0.2	0.13041	1	1	0
	map00999	Biosynthesis of various plant secondary metabolites	0.2	0.13041	1	1	0
	map00331	Clavulanic acid biosynthesis	0.1667	0.154376	1	1	0
	map04112	Cell cycle - Caulobacter	0.06	0.159085	3	1	2
	map02026	Biofilm formation - Escherichia coli	0.1	0.243814	1	1	0
NF50/CF	map01100	Metabolic pathways	0.0783	0	8465	4561	3904
	map01110	Biosynthesis of secondary metabolites	0.0731	0	3450	1920	1530
	map01120	Microbial metabolism in diverse environments	0.0718	0	2588	1393	1195
	map02020	Two-component system	0.0945	0	1935	1042	893
	map02010	ABC transporters	0.0884	1.66292e-269	1156	519	637
	map01240	Biosynthesis of cofactors	0.0783	3.14896e-228	1173	650	523
	map01230	Biosynthesis of amino acids	0.0724	4.69371e-223	1300	694	606
	map02024	Quorum sensing	0.0821	6.94577e-195	936	437	499
	map01200	Carbon metabolism	0.0651	4.10724e-176	1250	674	576
	map02030	Bacterial chemotaxis	0.1146	5.3597e-151	473	291	182
	map00230	Purine metabolism	0.0793	2.95808e-127	648	358	290
	map03010	Ribosome	0.0762	2.92206e-117	636	365	271
	map00190	Oxidative phosphorylation	0.0696	3.55494e-109	691	382	309
	map03030	DNA replication	0.1044	2.49953e-93	325	174	151
	map00520	Amino sugar and nucleotide sugar metabolism	0.0833	3.33152e-90	426	235	191
	map00500	Starch and sucrose metabolism	0.0817	7.665e-87	422	224	198
	map03440	Homologous recombination	0.0999	2.36836e-84	310	174	136
	map03070	Bacterial secretion system	0.0858	2.20762e-80	363	170	193
	map00052	Galactose metabolism	0.1024	8.81283e-72	255	135	120
	map00620	Pyruvate metabolism	0.0656	1.04686e-70	499	276	223
	map00010	Glycolysis / Gluconeogenesis	0.0683	1.00856e-68	450	261	189
	map00240	Pyrimidine metabolism	0.0749	1.21289e-68	382	183	199
	map00910	Nitrogen metabolism	0.0765	1.21266e-66	358	169	189
	map01210	2-Oxocarboxylic acid metabolism	0.0721	3.16326e-66	393	217	176
	map00270	Cysteine and methionine metabolism	0.0705	3.51999e-64	396	219	177
	map03430	Mismatch repair	0.0905	1.84789e-62	260	152	108
	map00260	Glycine, serine and threonine metabolism	0.0727	2.11856e-62	365	197	168
	map02040	Flagellar assembly	0.0936	4.42095e-62	247	130	117
	map01212	Fatty acid metabolism	0.0716	3.98189e-60	361	191	170
	map00250	Alanine, aspartate and glutamate metabolism	0.0648	1.5048e-58	423	217	206
	map00680	Methane metabolism	0.072	1.64116e-58	347	183	164
	map00030	Pentose phosphate pathway	0.0804	3.17314e-57	283	154	129
	map00630	Glyoxylate and dicarboxylate metabolism	0.0602	1.98613e-56	474	227	247
	map00650	Butanoate metabolism	0.0669	1.49065e-53	363	184	179
	map03410	Base excision repair	0.1019	3.40221e-52	185	107	78
	map00970	Aminoacyl-tRNA biosynthesis	0.0647	1.20113e-51	373	198	175
	map00920	Sulfur metabolism	0.0845	3.1385e-51	234	126	108
	map01501	beta-Lactam resistance	0.0858	3.25258e-51	229	121	108
	map00550	Peptidoglycan biosynthesis	0.0878	1.8635e-50	218	116	102
	map01220	Degradation of aromatic compounds	0.0897	6.51002e-50	209	119	90
	map00051	Fructose and mannose metabolism	0.0882	1.19929e-49	213	122	91
	map00480	Glutathione metabolism	0.0815	9.60221e-49	235	133	102
	map00061	Fatty acid biosynthesis	0.0817	2.25412e-48	232	127	105
	map00541	O-Antigen nucleotide sugar biosynthesis	0.0882	1.20833e-47	204	118	86
	map00400	Phenylalanine, tyrosine and tryptophan biosynthesis	0.0927	4.68746e-47	188	90	98
	map00330	Arginine and proline metabolism	0.0782	1.59166e-46	239	118	121
	map00564	Glycerophospholipid metabolism	0.0942	7.78069e-46	179	107	72
	map00760	Nicotinate and nicotinamide metabolism	0.0885	1.40948e-45	194	100	94
	map00860	Porphyrin metabolism	0.0857	1.97964e-44	198	108	90
	map03020	RNA polymerase	0.0654	1.69782e-43	306	200	106
	map00780	Biotin metabolism	0.099	1.64635e-42	155	86	69
	map00220	Arginine biosynthesis	0.0739	1.7167e-41	233	115	118
	map03420	Nucleotide excision repair	0.0701	3.04474e-41	254	149	105
	map00340	Histidine metabolism	0.0906	1.67828e-40	166	85	81
	map00020	Citrate cycle (TCA cycle)	0.0565	1.26783e-38	372	207	165
	map00040	Pentose and glucuronate interconversions	0.0878	1.10477e-37	161	90	71
	map00460	Cyanoamino acid metabolism	0.0977	2.22583e-37	138	63	75
	map01503	Cationic antimicrobial peptide (CAMP) resistance	0.0864	2.56572e-37	163	95	68
	map00362	Benzoate degradation	0.0692	6.59376e-37	232	111	121
	map03018	RNA degradation	0.0599	5.74368e-35	293	180	113
	map00790	Folate biosynthesis	0.086	1.10154e-34	152	90	62
	map00071	Fatty acid degradation	0.0641	2.59331e-34	249	126	123
	map00640	Propanoate metabolism	0.0587	1.5744e-33	293	147	146
	map00360	Phenylalanine metabolism	0.0726	2.45911e-33	191	89	102
	map00290	Valine, leucine and isoleucine biosynthesis	0.0706	9.19774e-33	197	121	76
	map00350	Tyrosine metabolism	0.0756	1.03242e-32	175	89	86
	map03060	Protein export	0.0706	1.93235e-32	195	108	87
	map00300	Lysine biosynthesis	0.0797	7.49274e-32	156	89	67
	map00540	Lipopolysaccharide biosynthesis	0.0981	7.60312e-32	116	56	60
	map00130	Ubiquinone and other terpenoid-quinone biosynthesis	0.0966	1.72483e-30	113	63	50
	map00561	Glycerolipid metabolism	0.0926	1.26805e-29	116	59	57
	map00511	Other glycan degradation	0.0958	6.21624e-29	108	54	54
	map00280	Valine, leucine and isoleucine degradation	0.0556	1.13093e-27	272	151	121
	map00770	Pantothenate and CoA biosynthesis	0.0664	2.1209e-27	183	105	78
	map00450	Selenocompound metabolism	0.0689	1.09231e-26	166	96	70
	map00053	Ascorbate and aldarate metabolism	0.0855	2.43386e-25	110	58	52
	map01053	Biosynthesis of siderophore group nonribosomal peptides	0.1861	2.71823e-23	43	33	10
	map00670	One carbon pool by folate	0.0707	5.11927e-23	135	72	63
	map00730	Thiamine metabolism	0.0788	3.36032e-22	108	57	51
	map00521	Streptomycin biosynthesis	0.0816	1.00445e-21	100	60	40
	map01502	Vancomycin resistance	0.0954	9.90071e-21	76	40	36
	map00310	Lysine degradation	0.0607	2.4066e-19	151	70	81
	map00430	Taurine and hypotaurine metabolism	0.0909	2.69201e-19	75	39	36
	map00600	Sphingolipid metabolism	0.0998	5.61555e-19	65	30	35
	map00625	Chloroalkane and chloroalkene degradation	0.0788	1.38108e-18	89	50	39
	map00380	Tryptophan metabolism	0.0563	2.76853e-18	169	81	88
	map04122	Sulfur relay system	0.0808	6.97448e-17	77	42	35
	map00900	Terpenoid backbone biosynthesis	0.0644	1.25282e-16	113	56	57
	map00261	Monobactam biosynthesis	0.0737	2.75709e-16	86	55	31
	map00562	Inositol phosphate metabolism	0.0792	3.28667e-16	76	51	25
	map00626	Naphthalene degradation	0.0929	3.2599e-15	56	31	25
	map01054	Nonribosomal peptide structures	0.1006	1.45209e-14	48	27	21
	map01052	Type I polyketide structures	0.129	1.56924e-14	36	28	8
	map00740	Riboflavin metabolism	0.0922	2.36392e-14	53	36	17
	map00523	Polyketide sugar unit biosynthesis	0.0896	2.55268e-14	55	30	25
	map00410	beta-Alanine metabolism	0.0639	2.70662e-14	97	49	48
	map00930	Caprolactam degradation	0.0942	5.52651e-14	50	29	21
	map02025	Biofilm formation - Pseudomonas aeruginosa	0.1038	5.98534e-14	44	13	31
	map00627	Aminobenzoate degradation	0.062	2.77774e-13	95	48	47
	map00720	Carbon fixation pathways in prokaryotes	0.0964	4.31614e-13	45	30	15
	map03450	Non-homologous end-joining	0.0809	6.14698e-12	52	27	25
	map00440	Phosphonate and phosphinate metabolism	0.1548	6.9322e-12	24	11	13
	map00311	Penicillin and cephalosporin biosynthesis	0.1491	1.58744e-11	24	15	9
	map00361	Chlorocyclohexane and chlorobenzene degradation	0.0823	2.08263e-11	48	25	23
	map00623	Toluene degradation	0.0962	2.81568e-11	38	20	18
	map00660	C5-Branched dibasic acid metabolism	0.0547	5.73742e-11	102	62	40
	map01059	Biosynthesis of enediyne antibiotics	0.0976	3.69017e-10	33	26	7
	map00750	Vitamin B6 metabolism	0.0725	4.49715e-10	51	31	20
	map00401	Novobiocin biosynthesis	0.0825	5.37806e-10	41	22	19
	map00622	Xylene degradation	0.101	5.42283e-10	31	14	17
	map00525	Acarbose and validamycin biosynthesis	0.0878	1.51595e-08	31	15	16
	map00643	Styrene degradation	0.0696	3.23192e-08	43	22	21
	map00998	Biosynthesis of various antibiotics	0.1468	4.52778e-08	16	10	6
	map01040	Biosynthesis of unsaturated fatty acids	0.0817	1.2415e-07	30	18	12
	map00997	Biosynthesis of various other secondary metabolites	0.3077	2.90591e-07	8	8	0
	map01055	Biosynthesis of vancomycin group antibiotics	0.1327	4.52166e-07	15	11	4
	map01057	Biosynthesis of type II polyketide products	0.1133	7.88725e-07	17	9	8
	map00565	Ether lipid metabolism	0.1579	9.56673e-07	12	9	3
	map00903	Limonene and pinene degradation	0.0658	1.46291e-06	36	15	21
	map02060	Phosphotransferase system (PTS)	0.0876	1.7831e-06	22	8	14
	map00633	Nitrotoluene degradation	0.1172	2.25695e-06	15	3	12
	map03022	Basal transcription factors	0.1447	6.44983e-06	11	6	5
	map00281	Geraniol degradation	0.0589	1.28539e-05	37	16	21
	map00710	Carbon fixation in photosynthetic organisms	0.0732	2.03692e-05	23	14	9
	map00253	Tetracycline biosynthesis	0.1389	2.43968e-05	10	4	6
	map00906	Carotenoid biosynthesis	0.0784	2.61455e-05	20	14	6
	map00624	Polycyclic aromatic hydrocarbon degradation	0.0753	3.06501e-05	21	11	10
	map00364	Fluorobenzoate degradation	0.0707	7.53531e-05	21	14	7
	map00195	Photosynthesis	0.1481	9.85814e-05	8	4	4
	map04626	Plant-pathogen interaction	0.6	0.000190394	3	0	3
	map00621	Dioxin degradation	0.0982	0.000243031	11	4	7
	map00332	Carbapenem biosynthesis	0.0737	0.000742971	14	8	6
	map00642	Ethylbenzene degradation	0.1053	0.00105675	8	3	5
	map00785	Lipoic acid metabolism	0.0643	0.00140221	16	10	6
	map00333	Prodigiosin biosynthesis	0.1562	0.00158936	5	2	3
	map00791	Atrazine degradation	0.0736	0.00173093	12	8	4
	map05111	Biofilm formation - Vibrio cholerae	0.0775	0.00177123	11	7	4
	map00363	Bisphenol degradation	0.5	0.00423984	2	2	0
	map00405	Phenazine biosynthesis	0.0685	0.00667896	10	8	2
	map00232	Caffeine metabolism	0.2857	0.0140559	2	1	1
	map00572	Arabinogalactan biosynthesis - Mycobacterium	0.25	0.0184069	2	2	0
	map03050	Proteasome	0.0693	0.0201579	7	3	4
	map00592	alpha-Linolenic acid metabolism	0.0562	0.0239371	10	7	3
	map00909	Sesquiterpenoid and triterpenoid biosynthesis	0.087	0.0355958	4	2	2
	map00984	Steroid degradation	0.0548	0.0459407	8	4	4
	map03015	mRNA surveillance pathway	0.1176	0.0761834	2	1	1
	map01051	Biosynthesis of ansamycins	0.0667	0.122092	3	3	0
	map00590	Arachidonic acid metabolism	0.0541	0.140959	4	3	1
	map00522	Biosynthesis of 12-, 14- and 16-membered macrolides	0.1667	0.151826	1	1	0
	map00404	Staurosporine biosynthesis	0.1429	0.174787	1	0	1
	map01056	Biosynthesis of type II polyketide backbone	0.1111	0.218862	1	0	1
	map00100	Steroid biosynthesis	0.0492	0.228711	3	1	2
	map02026	Biofilm formation - Escherichia coli	0.1	0.240009	1	1	0
	map00591	Linoleic acid metabolism	0.0714	0.319025	1	1	0
	map05134	Legionellosis	0.0313	0.327799	14	8	6
	map04112	Cell cycle - Caulobacter	0.02	0.746476	1	1	0
NF75/CF	map01100	Metabolic pathways	0.0714	0	7722	3447	4275
	map01110	Biosynthesis of secondary metabolites	0.0669	0	3156	1439	1717
	map01120	Microbial metabolism in diverse environments	0.0669	0	2411	1069	1342
	map02020	Two-component system	0.083	0	1699	700	999
	map02010	ABC transporters	0.0774	1.68407e-223	1011	368	643
	map01240	Biosynthesis of cofactors	0.073	4.97585e-222	1093	513	580
	map01230	Biosynthesis of amino acids	0.0662	1.62016e-206	1188	536	652
	map02024	Quorum sensing	0.0752	5.02352e-181	857	349	508
	map01200	Carbon metabolism	0.0582	5.25195e-153	1117	518	599
	map03010	Ribosome	0.0737	4.36499e-125	614	311	303
	map00230	Purine metabolism	0.0722	1.52968e-116	590	263	327
	map00190	Oxidative phosphorylation	0.0648	4.31887e-106	642	286	356
	map02030	Bacterial chemotaxis	0.0884	6.44726e-96	365	145	220
	map00520	Amino sugar and nucleotide sugar metabolism	0.0744	1.0825e-78	380	157	223
	map00500	Starch and sucrose metabolism	0.0738	5.16208e-78	381	159	222
	map00240	Pyrimidine metabolism	0.0738	6.43655e-77	376	167	209
	map03030	DNA replication	0.0907	7.34289e-77	282	146	136
	map00270	Cysteine and methionine metabolism	0.0706	1.48673e-75	396	184	212
	map03070	Bacterial secretion system	0.0787	6.29574e-75	333	148	185
	map00620	Pyruvate metabolism	0.0588	5.31867e-62	447	216	231
	map00250	Alanine, aspartate and glutamate metabolism	0.0619	9.52839e-62	404	187	217
	map01210	2-Oxocarboxylic acid metabolism	0.0659	2.42324e-61	359	172	187
	map03440	Homologous recombination	0.082	7.36912e-61	254	127	127
	map00330	Arginine and proline metabolism	0.0821	2.82919e-60	251	109	142
	map00630	Glyoxylate and dicarboxylate metabolism	0.0572	5.44076e-59	450	188	262
	map03430	Mismatch repair	0.0834	1.06491e-58	239	111	128
	map00910	Nitrogen metabolism	0.0684	2.92542e-58	320	130	190
	map00260	Glycine, serine and threonine metabolism	0.0665	4.38846e-58	334	143	191
	map00030	Pentose phosphate pathway	0.0748	2.59965e-55	263	130	133
	map03020	RNA polymerase	0.0668	6.04976e-55	313	157	156
	map03420	Nucleotide excision repair	0.0735	1.64789e-54	266	131	135
	map01212	Fatty acid metabolism	0.0647	3.96012e-54	326	128	198
	map03410	Base excision repair	0.0982	6.82059e-54	178	92	86
	map00362	Benzoate degradation	0.0751	2.20123e-53	252	107	145
	map00480	Glutathione metabolism	0.0799	2.81557e-53	230	88	142
	map00650	Butanoate metabolism	0.0621	4.73408e-52	337	164	173
	map01220	Degradation of aromatic compounds	0.086	2.45255e-51	200	86	114
	map00010	Glycolysis / Gluconeogenesis	0.0577	6.38726e-51	380	179	201
	map01501	beta-Lactam resistance	0.0805	2.02422e-50	215	101	114
	map00860	Porphyrin metabolism	0.0853	4.3853e-50	197	94	103
	map00360	Phenylalanine metabolism	0.0805	8.78672e-50	212	86	126
	map01503	Cationic antimicrobial peptide (CAMP) resistance	0.0912	9.14863e-48	172	70	102
	map00564	Glycerophospholipid metabolism	0.0906	2.14157e-47	172	71	101
	map00071	Fatty acid degradation	0.0675	5.79853e-47	262	113	149
	map00020	Citrate cycle (TCA cycle)	0.0548	1.26413e-43	361	172	189
	map02040	Flagellar assembly	0.075	3.46384e-42	198	74	124
	map00680	Methane metabolism	0.06	4.21687e-42	289	137	152
	map00970	Aminoacyl-tRNA biosynthesis	0.0562	2.15201e-41	324	158	166
	map00770	Pantothenate and CoA biosynthesis	0.073	4.52683e-41	201	98	103
	map00350	Tyrosine metabolism	0.0769	2.00191e-39	178	66	112
	map03060	Protein export	0.0706	6.24028e-38	195	98	97
	map00051	Fructose and mannose metabolism	0.0739	3.17606e-37	178	82	96
	map00790	Folate biosynthesis	0.0835	5.68968e-37	148	80	68
	map00280	Valine, leucine and isoleucine degradation	0.0571	6.31376e-37	279	131	148
	map00400	Phenylalanine, tyrosine and tryptophan biosynthesis	0.0784	2.29769e-36	159	64	95
	map00640	Propanoate metabolism	0.0563	3.19489e-36	281	137	144
	map00380	Tryptophan metabolism	0.0669	7.00416e-36	201	96	105
	map00920	Sulfur metabolism	0.0686	2.0832e-35	190	79	111
	map00061	Fatty acid biosynthesis	0.0677	5.03621e-35	192	67	125
	map00760	Nicotinate and nicotinamide metabolism	0.0745	1.17127e-34	163	80	83
	map00290	Valine, leucine and isoleucine biosynthesis	0.067	1.4429e-33	187	88	99
	map00550	Peptidoglycan biosynthesis	0.07	1.44304e-33	174	77	97
	map03018	RNA degradation	0.0546	2.49571e-32	267	132	135
	map00040	Pentose and glucuronate interconversions	0.0774	4.09386e-32	142	63	79
	map00541	O-Antigen nucleotide sugar biosynthesis	0.0703	1.45382e-31	162	71	91
	map00220	Arginine biosynthesis	0.0625	2.17857e-31	197	96	101
	map00460	Cyanoamino acid metabolism	0.085	5.01055e-31	120	43	77
	map00300	Lysine biosynthesis	0.0725	3.2568e-29	142	58	84
	map00052	Galactose metabolism	0.0652	4.70636e-28	162	73	89
	map00340	Histidine metabolism	0.072	5.46375e-27	132	50	82
	map00310	Lysine degradation	0.064	1.15561e-26	159	70	89
	map00627	Aminobenzoate degradation	0.0758	8.92095e-26	116	49	67
	map00450	Selenocompound metabolism	0.0631	5.33716e-25	152	67	85
	map00053	Ascorbate and aldarate metabolism	0.0802	6.91101e-25	103	36	67
	map00780	Biotin metabolism	0.0735	1.77149e-24	115	46	69
	map00540	Lipopolysaccharide biosynthesis	0.0821	2.68934e-24	97	40	57
	map00410	beta-Alanine metabolism	0.0734	1.31342e-23	111	54	57
	map00130	Ubiquinone and other terpenoid-quinone biosynthesis	0.0812	1.7731e-23	95	44	51
	map00740	Riboflavin metabolism	0.1045	1.33973e-20	60	26	34
	map00430	Taurine and hypotaurine metabolism	0.0863	2.25744e-19	71	35	36
	map01502	Vancomycin resistance	0.0866	5.9186e-19	69	28	41
	map00900	Terpenoid backbone biosynthesis	0.0632	9.58108e-19	111	63	48
	map04122	Sulfur relay system	0.0797	1.19668e-18	76	41	35
	map00660	C5-Branched dibasic acid metabolism	0.0616	1.56794e-18	115	52	63
	map00670	One carbon pool by folate	0.0607	3.15324e-18	116	51	65
	map01054	Nonribosomal peptide structures	0.1067	3.95641e-18	51	21	30
	map00511	Other glycan degradation	0.0728	1.1526e-17	82	40	42
	map00561	Glycerolipid metabolism	0.0696	1.7829e-17	87	38	49
	map00625	Chloroalkane and chloroalkene degradation	0.07	3.63342e-16	79	36	43
	map00720	Carbon fixation pathways in prokaryotes	0.1006	7.45516e-16	47	39	8
	map00521	Streptomycin biosynthesis	0.067	1.16317e-15	82	41	41
	map00261	Monobactam biosynthesis	0.0676	2.38124e-15	79	35	44
	map00730	Thiamine metabolism	0.0636	3.5442e-15	87	43	44
	map00361	Chlorocyclohexane and chlorobenzene degradation	0.0859	4.72243e-14	50	26	24
	map00643	Styrene degradation	0.0825	1.25762e-13	51	24	27
	map01053	Biosynthesis of siderophore group nonribosomal peptides	0.1299	1.64641e-13	30	20	10
	map00562	Inositol phosphate metabolism	0.069	1.80967e-13	66	42	24
	map00523	Polyketide sugar unit biosynthesis	0.0799	1.19534e-12	49	21	28
	map00623	Toluene degradation	0.0937	6.87733e-12	37	15	22
	map00750	Vitamin B6 metabolism	0.0711	4.7432e-11	50	22	28
	map00930	Caprolactam degradation	0.0794	5.6525e-11	42	18	24
	map00401	Novobiocin biosynthesis	0.0808	9.41191e-11	40	11	29
	map02025	Biofilm formation - Pseudomonas aeruginosa	0.0849	2.05129e-10	36	13	23
	map00626	Naphthalene degradation	0.073	2.95924e-10	44	19	25
	map00622	Xylene degradation	0.0912	4.12781e-09	28	12	16
	map03450	Non-homologous end-joining	0.0669	6.27264e-09	43	16	27
	map00903	Limonene and pinene degradation	0.0697	1.53867e-08	38	15	23
	map00600	Sphingolipid metabolism	0.063	7.11494e-08	41	19	22
	map00364	Fluorobenzoate degradation	0.0842	1.28417e-07	25	12	13
	map01057	Biosynthesis of type II polyketide products	0.1133	2.02815e-07	17	6	11
	map00590	Arachidonic acid metabolism	0.1622	2.51626e-07	12	3	9
	map05111	Biofilm formation - Vibrio cholerae	0.1135	4.49865e-07	16	8	8
	map01052	Type I polyketide structures	0.0824	5.75684e-07	23	14	9
	map00624	Polycyclic aromatic hydrocarbon degradation	0.0824	5.75684e-07	23	8	15
	map00525	Acarbose and validamycin biosynthesis	0.0739	9.04215e-07	26	11	15
	map00440	Phosphonate and phosphinate metabolism	0.1026	1.75301e-06	16	3	13
	map00791	Atrazine degradation	0.0982	3.12049e-06	16	8	8
	map00998	Biosynthesis of various antibiotics	0.1182	3.32646e-06	13	3	10
	map00281	Geraniol degradation	0.056	8.16658e-06	35	15	20
	map05134	Legionellosis	0.0626	8.43383e-06	28	16	12
	map00405	Phenazine biosynthesis	0.0959	1.6455e-05	14	4	10
	map02060	Phosphotransferase system (PTS)	0.0757	1.77434e-05	19	2	17
	map00984	Steroid degradation	0.0952	1.77781e-05	14	6	8
	map00311	Penicillin and cephalosporin biosynthesis	0.087	4.89424e-05	14	10	4
	map00253	Tetracycline biosynthesis	0.125	6.75053e-05	9	3	6
	map00621	Dioxin degradation	0.0982	0.000103718	11	4	7
	map00333	Prodigiosin biosynthesis	0.1875	0.000113693	6	3	3
	map01040	Biosynthesis of unsaturated fatty acids	0.0601	0.000132801	22	6	16
	map04626	Plant-pathogen interaction	0.6	0.00014206	3	0	3
	map00997	Biosynthesis of various other secondary metabolites	0.1923	0.00037888	5	2	3
	map01055	Biosynthesis of vancomycin group antibiotics	0.0885	0.000490202	10	5	5
	map00906	Carotenoid biosynthesis	0.0591	0.00171472	15	7	8
	map00571	Lipoarabinomannan (LAM) biosynthesis	0.6667	0.00177439	2	1	1
	map00565	Ether lipid metabolism	0.0921	0.002659	7	2	5
	map03022	Basal transcription factors	0.0921	0.002659	7	7	0
	map00332	Carbapenem biosynthesis	0.0632	0.0027589	12	4	8
	map00363	Bisphenol degradation	0.5	0.00349089	2	2	0
	map03050	Proteasome	0.0792	0.00350227	8	6	2
	map00100	Steroid biosynthesis	0.0984	0.00380892	6	2	4
	map00633	Nitrotoluene degradation	0.0703	0.00447004	9	1	8
	map01059	Biosynthesis of enediyne antibiotics	0.0503	0.00465835	17	7	10
	map00785	Lipoic acid metabolism	0.0522	0.00918004	13	7	6
	map05131	Shigellosis	1	0.0245221	1	0	1
	map05100	Bacterial invasion of epithelial cells	1	0.0245221	1	0	1
	map04112	Cell cycle - Caulobacter	0.0816	0.0319624	4	1	3
	map00195	Photosynthesis	0.0741	0.0433959	4	1	3
	map00710	Carbon fixation in photosynthetic organisms	0.0415	0.0472161	13	6	7
	map05133	Pertussis	0.5	0.0484429	1	0	1
	map00592	alpha-Linolenic acid metabolism	0.0452	0.0715188	8	1	7
	map00365	Furfural degradation	0.0682	0.0930904	3	3	0
	map00121	Secondary bile acid biosynthesis	0.2	0.116743	1	1	0
	map00404	Staurosporine biosynthesis	0.1429	0.159531	1	0	1
	map00232	Caffeine metabolism	0.1429	0.159531	1	0	1
	map00572	Arabinogalactan biosynthesis - Mycobacterium	0.125	0.180142	1	0	1
	map00062	Fatty acid elongation	0.0769	0.275856	1	0	1
	map01051	Biosynthesis of ansamycins	0.0455	0.29361	2	1	1
	map03015	mRNA surveillance pathway	0.0588	0.344317	1	0	1
	map00642	Ethylbenzene degradation	0.0263	0.558958	2	0	2
	map00909	Sesquiterpenoid and triterpenoid biosynthesis	0.0217	0.68086	1	1	0
NF100/CF	map01100	Metabolic pathways	0.0855	0	9244	5129	4115
	map01110	Biosynthesis of secondary metabolites	0.0801	0	3779	2083	1696
	map01120	Microbial metabolism in diverse environments	0.0805	0	2900	1586	1314
	map02020	Two-component system	0.1029	0	2107	1096	1011
	map02010	ABC transporters	0.0984	0	1285	693	592
	map01240	Biosynthesis of cofactors	0.0872	2.39746e-264	1306	731	575
	map01230	Biosynthesis of amino acids	0.0772	1.48284e-229	1385	757	628
	map02024	Quorum sensing	0.0915	6.643e-226	1043	576	467
	map01200	Carbon metabolism	0.0736	1.53873e-215	1414	784	630
	map02030	Bacterial chemotaxis	0.1119	2.38563e-130	462	230	232
	map03010	Ribosome	0.0828	1.82751e-127	691	415	276
	map03070	Bacterial secretion system	0.1091	2.64778e-126	462	293	169
	map00230	Purine metabolism	0.0793	4.51638e-111	648	360	288
	map00520	Amino sugar and nucleotide sugar metabolism	0.0933	1.29892e-105	477	259	218
	map00500	Starch and sucrose metabolism	0.0923	5.90592e-104	477	227	250
	map00190	Oxidative phosphorylation	0.0704	4.26738e-96	698	382	316
	map01212	Fatty acid metabolism	0.0881	2.30629e-90	444	246	198
	map00270	Cysteine and methionine metabolism	0.0817	7.17909e-83	459	267	192
	map00620	Pyruvate metabolism	0.0729	1.1957e-81	554	315	239
	map00010	Glycolysis / Gluconeogenesis	0.0763	9.30087e-81	503	272	231
	map03030	DNA replication	0.1002	5.93203e-77	313	171	142
	map01210	2-Oxocarboxylic acid metabolism	0.0803	7.23654e-77	438	242	196
	map00240	Pyrimidine metabolism	0.0803	8.52965e-72	409	221	188
	map02040	Flagellar assembly	0.1022	2.56009e-68	270	159	111
	map03440	Homologous recombination	0.0945	1.0486e-66	294	167	127
	map00564	Glycerophospholipid metabolism	0.1168	1.3477e-66	222	125	97
	map01501	beta-Lactam resistance	0.1004	3.17609e-66	268	165	103
	map00071	Fatty acid degradation	0.086	8.42454e-66	334	188	146
	map00630	Glyoxylate and dicarboxylate metabolism	0.066	6.15649e-63	520	282	238
	map00650	Butanoate metabolism	0.0747	1.1294e-62	405	227	178
	map00910	Nitrogen metabolism	0.0785	4.39905e-62	367	200	167
	map00061	Fatty acid biosynthesis	0.0951	5.48642e-62	270	149	121
	map01220	Degradation of aromatic compounds	0.1032	1.15509e-61	240	125	115
	map00680	Methane metabolism	0.0771	7.67716e-61	371	197	174
	map00030	Pentose phosphate pathway	0.0862	5.69602e-60	303	154	149
	map00260	Glycine, serine and threonine metabolism	0.075	6.26808e-59	377	212	165
	map00250	Alanine, aspartate and glutamate metabolism	0.0686	7.54498e-59	448	262	186
	map00052	Galactose metabolism	0.0944	1.41903e-53	235	112	123
	map03430	Mismatch repair	0.0884	1.63371e-52	254	147	107
	map00760	Nicotinate and nicotinamide metabolism	0.0986	1.98276e-52	216	118	98
	map03410	Base excision repair	0.1055	4.4205e-51	192	99	93
	map00480	Glutathione metabolism	0.0864	1.02036e-49	249	147	102
	map00541	O-Antigen nucleotide sugar biosynthesis	0.094	2.85299e-49	217	138	79
	map00020	Citrate cycle (TCA cycle)	0.0645	3.99415e-49	425	234	191
	map00360	Phenylalanine metabolism	0.0888	7.47506e-49	234	140	94
	map03420	Nucleotide excision repair	0.0786	1.18039e-48	285	166	119
	map00362	Benzoate degradation	0.0808	1.35632e-48	271	142	129
	map00550	Peptidoglycan biosynthesis	0.0904	3.14083e-48	225	128	97
	map00920	Sulfur metabolism	0.0863	1.03801e-47	239	132	107
	map03020	RNA polymerase	0.0713	1.05356e-47	334	215	119
	map00330	Arginine and proline metabolism	0.0824	1.06817e-46	252	148	104
	map00790	Folate biosynthesis	0.102	3.44892e-46	181	102	79
	map00770	Pantothenate and CoA biosynthesis	0.0849	1.4222e-45	234	119	115
	map00860	Porphyrin metabolism	0.0904	6.51916e-45	209	104	105
	map00970	Aminoacyl-tRNA biosynthesis	0.0652	1.16407e-44	376	208	168
	map00780	Biotin metabolism	0.106	1.17126e-44	166	88	78
	map00640	Propanoate metabolism	0.0681	2.28723e-44	340	193	147
	map00051	Fructose and mannose metabolism	0.0874	3.56365e-43	211	113	98
	map00290	Valine, leucine and isoleucine biosynthesis	0.0824	9.31398e-43	230	123	107
	map00040	Pentose and glucuronate interconversions	0.0969	1.82943e-42	178	91	87
	map01503	Cationic antimicrobial peptide (CAMP) resistance	0.0953	5.59455e-42	180	91	89
	map00300	Lysine biosynthesis	0.0924	2.04252e-40	181	98	83
	map00280	Valine, leucine and isoleucine degradation	0.0662	5.58873e-40	324	167	157
	map00350	Tyrosine metabolism	0.0859	1.02428e-39	199	98	101
	map00400	Phenylalanine, tyrosine and tryptophan biosynthesis	0.0897	6.2147e-39	182	92	90
	map00220	Arginine biosynthesis	0.0735	1.56084e-35	232	130	102
	map00460	Cyanoamino acid metabolism	0.0999	2.08367e-35	141	65	76
	map00340	Histidine metabolism	0.0895	4.31474e-35	164	82	82
	map00561	Glycerolipid metabolism	0.1003	5.54462e-32	126	64	62
	map00540	Lipopolysaccharide biosynthesis	0.1024	1.36056e-31	121	75	46
	map00053	Ascorbate and aldarate metabolism	0.0949	8.44238e-29	122	66	56
	map00625	Chloroalkane and chloroalkene degradation	0.1	9.716e-29	113	61	52
	map00130	Ubiquinone and other terpenoid-quinone biosynthesis	0.0984	1.34211e-28	115	76	39
	map00521	Streptomycin biosynthesis	0.0947	2.12908e-27	116	65	51
	map00410	beta-Alanine metabolism	0.0845	1.5734e-25	128	69	59
	map01502	Vancomycin resistance	0.1088	5.74286e-25	87	47	40
	map03018	RNA degradation	0.057	1.39488e-24	279	162	117
	map04122	Sulfur relay system	0.0985	9.8412e-24	94	53	41
	map00900	Terpenoid backbone biosynthesis	0.0771	3.79875e-23	135	71	64
	map00627	Aminobenzoate degradation	0.0804	8.9607e-23	123	64	59
	map03060	Protein export	0.0656	1.48389e-22	181	110	71
	map00511	Other glycan degradation	0.0896	2.61254e-22	101	43	58
	map00660	C5-Branched dibasic acid metabolism	0.0739	5.27887e-22	138	77	61
	map00380	Tryptophan metabolism	0.0626	3.3253e-21	188	98	90
	map00361	Chlorocyclohexane and chlorobenzene degradation	0.1132	2.93973e-20	66	36	30
	map02025	Biofilm formation - Pseudomonas aeruginosa	0.1297	7.80511e-20	55	33	22
	map00450	Selenocompound metabolism	0.0652	1.44738e-19	157	87	70
	map00310	Lysine degradation	0.0644	2.18733e-19	160	78	82
	map00562	Inositol phosphate metabolism	0.0885	1.01819e-18	85	63	22
	map00906	Carotenoid biosynthesis	0.1614	1.30414e-18	41	25	16
	map00523	Polyketide sugar unit biosynthesis	0.106	1.63193e-18	65	33	32
	map00730	Thiamine metabolism	0.0766	3.26947e-18	105	59	46
	map00430	Taurine and hypotaurine metabolism	0.0922	6.9124e-18	76	35	41
	map00740	Riboflavin metabolism	0.1065	1.4767e-17	61	39	22
	map00930	Caprolactam degradation	0.1098	2.14066e-17	58	32	26
	map00626	Naphthalene degradation	0.1013	1.51957e-16	61	28	33
	map00600	Sphingolipid metabolism	0.0951	1.68978e-15	62	24	38
	map00670	One carbon pool by folate	0.0646	2.20791e-15	123	62	61
	map00261	Monobactam biosynthesis	0.0745	1.14159e-14	87	51	36
	map00401	Novobiocin biosynthesis	0.0988	3.40563e-13	49	25	24
	map00643	Styrene degradation	0.089	9.00137e-13	55	25	30
	map00750	Vitamin B6 metabolism	0.0838	1.70437e-12	59	36	23
	map01053	Biosynthesis of siderophore group nonribosomal peptides	0.1336	3.30688e-12	31	11	20
	map00281	Geraniol degradation	0.0861	5.09178e-12	54	33	21
	map00622	Xylene degradation	0.114	1.41403e-11	35	16	19
	map01040	Biosynthesis of unsaturated fatty acids	0.1038	3.26215e-11	38	17	21
	map00623	Toluene degradation	0.0987	8.18771e-11	39	23	16
	map00720	Carbon fixation pathways in prokaryotes	0.0921	8.63901e-11	43	23	20
	map00311	Penicillin and cephalosporin biosynthesis	0.1491	8.71818e-11	24	19	5
	map03450	Non-homologous end-joining	0.0794	3.35876e-10	51	27	24
	map01057	Biosynthesis of type II polyketide products	0.14	4.05949e-09	21	13	8
	map00332	Carbapenem biosynthesis	0.1211	1.30302e-08	23	13	10
	map01054	Nonribosomal peptide structures	0.0816	1.8038e-08	39	15	24
	map00525	Acarbose and validamycin biosynthesis	0.0909	2.73832e-08	32	19	13
	map00997	Biosynthesis of various other secondary metabolites	0.3462	3.29512e-08	9	6	3
	map00903	Limonene and pinene degradation	0.0752	7.44982e-08	41	21	20
	map02060	Phosphotransferase system (PTS)	0.0996	1.52874e-07	25	14	11
	map00440	Phosphonate and phosphinate metabolism	0.1218	2.08583e-07	19	12	7
	map00624	Polycyclic aromatic hydrocarbon degradation	0.0932	3.22425e-07	26	15	11
	map00565	Ether lipid metabolism	0.1711	3.35448e-07	13	5	8
	map00592	alpha-Linolenic acid metabolism	0.1124	3.79524e-07	20	11	9
	map04626	Plant-pathogen interaction	0.8	3.6712e-06	4	1	3
	map00253	Tetracycline biosynthesis	0.1528	8.29677e-06	11	7	4
	map00710	Carbon fixation in photosynthetic organisms	0.0799	8.49671e-06	25	17	8
	map01052	Type I polyketide structures	0.0824	1.14849e-05	23	10	13
	map00405	Phenazine biosynthesis	0.1027	3.02636e-05	15	7	8
	map00364	Fluorobenzoate degradation	0.0774	3.093e-05	23	14	9
	map00642	Ethylbenzene degradation	0.1316	7.91483e-05	10	7	3
	map05111	Biofilm formation - Vibrio cholerae	0.0986	8.6121e-05	14	10	4
	map00791	Atrazine degradation	0.092	0.000107319	15	10	5
	map00984	Steroid degradation	0.0952	0.000124846	14	9	5
	map01059	Biosynthesis of enediyne antibiotics	0.0649	0.000550152	22	10	12
	map00785	Lipoic acid metabolism	0.0683	0.00128788	17	13	4
	map00633	Nitrotoluene degradation	0.0866	0.00139896	11	2	9
	map00998	Biosynthesis of various antibiotics	0.0917	0.00147358	10	7	3
	map00100	Steroid biosynthesis	0.1148	0.00208099	7	3	4
	map00195	Photosynthesis	0.1111	0.00502079	6	3	3
	map00621	Dioxin degradation	0.0804	0.0060168	9	4	5
	map00590	Arachidonic acid metabolism	0.0946	0.00617513	7	3	4
	map00909	Sesquiterpenoid and triterpenoid biosynthesis	0.1087	0.0111347	5	3	2
	map00522	Biosynthesis of 12-, 14- and 16-membered macrolides	0.3333	0.0120206	2	1	1
	map01055	Biosynthesis of vancomycin group antibiotics	0.0714	0.0180255	8	4	4
	map00572	Arabinogalactan biosynthesis - Mycobacterium	0.25	0.0215759	2	0	2
	map03022	Basal transcription factors	0.0789	0.0247257	6	4	2
	map01056	Biosynthesis of type II polyketide backbone	0.2222	0.0272041	2	1	1
	map00365	Furfural degradation	0.0909	0.040142	4	0	4
	map01051	Biosynthesis of ansamycins	0.0889	0.0430665	4	1	3
	map00062	Fatty acid elongation	0.1538	0.0545426	2	1	1
	map04112	Cell cycle - Caulobacter	0.08	0.0594311	4	3	1
	map00333	Prodigiosin biosynthesis	0.0938	0.0672459	3	1	2
	map05134	Legionellosis	0.0425	0.0734364	19	13	6
	map03050	Proteasome	0.0594	0.0783376	6	5	1
	map05133	Pertussis	0.3333	0.0857738	1	0	1
	map00363	Bisphenol degradation	0.25	0.112698	1	1	0
	map00121	Secondary bile acid biosynthesis	0.2	0.138829	1	0	1
	map02026	Biofilm formation - Escherichia coli	0.1	0.258386	1	1	0
	map00591	Linoleic acid metabolism	0.0714	0.341966	1	0	1
	map03015	mRNA surveillance pathway	0.0588	0.398409	1	1	0

## Sheet: Supplementary Table 4.2
Supplementary Table 4.2. KEGG enrichment analysis of different Unigenes in sorghum rhizosphere soil under different fertilization conditions
Pathway_ID	KEGG_Level_1	KEGG_Level_2	Pathway_Name	Treatment	Rich.Factor	P value	Gene Number
							Total	Up	Down
map01100	Metabolism	Global and overview maps	Metabolic pathways	CF/CK	0.0896	0	9691	4217	5474
				NF25/CK	0.1014	0	10967	4341	6626
				NF50/CK	0.0926	0	10016	4602	5414
				NF75/CK	0.0922	0	9969	4102	5867
				NF100/CK	0.0996	0	10769	5320	5449
				NF25/CF	0.0805	0	8699	3869	4830
				NF50/CF	0.0783	0	8465	4561	3904
				NF75/CF	0.0714	0	7722	3447	4275
				NF100/CF	0.0855	0	9244	5129	4115
map01110	Metabolism	Global and overview maps	Biosynthesis of secondary metabolites	CF/CK	0.0861	0	4061	1713	2348
				NF25/CK	0.0986	0	4653	1822	2831
				NF50/CK	0.092	0	4339	1999	2340
				NF75/CK	0.0887	0	4184	1693	2491
				NF100/CK	0.0956	0	4510	2140	2370
				NF25/CF	0.0753	0	3552	1621	1931
				NF50/CF	0.0731	0	3450	1920	1530
				NF75/CF	0.0669	0	3156	1439	1717
				NF100/CF	0.0801	0	3779	2083	1696
map01200	Metabolism	Global and overview maps	Carbon metabolism	CF/CK	0.0749	3.28214e-211	1438	576	862
				NF25/CK	0.0814	6.1749e-217	1563	578	985
				NF50/CK	0.0749	1.04444e-202	1438	628	810
				NF75/CK	0.0757	1.01715e-210	1454	568	886
				NF100/CK	0.0809	4.30743e-212	1552	723	829
				NF25/CF	0.0652	7.3039e-171	1252	566	686
				NF50/CF	0.0651	4.10724e-176	1250	674	576
				NF75/CF	0.0582	5.25195e-153	1117	518	599
				NF100/CF	0.0736	1.53873e-215	1414	784	630
